# Supplementary material for: Assessing community pharmacists’ responses to pregnancy-related nausea and vomiting: A national simulated patient study in Jordan
Source: PLoS One. 2025 Dec 23;20(12):e0339327. doi: 10.1371/journal.pone.0339327 (PMC12725735; doi:10.1371/journal.pone.0339327)
Supplement: S1 File — (XLSX) [file pone.0339327.s001.xlsx]

## Sheet: Raw Data
Scenario	Gender	Experience	Education	Maternal_Training	Pharmacy_Type	Region	Workload	Asked_PregnancyStatus	Asked_Age	Asked_Timing	Asked_Duration	Asked_Triggers	Asked_AssocSymptoms	Asked_Medications	Asked_PreviousTreatments	Asked_Allergies	Sold_Medicine	Referred_Physician	NonPharma_Advice	Counsel_Adherence	Counsel_Dose	Counsel_Frequency	Counsel_SideEffects	Counsel_Precautions	Consult_Time_sec	Sat_Overall	Sat_Usefulness	Sat_TimeWorth	Sat_Insight_Meds	Sat_Solution	Sat_Insight_NVP
Mild NVP	Female	2-10	Bachelor	No	Independent	Central	Medium	1	1	1	1	0	0	1	1	0	0	0	1	1	1	1	0	1	129	5	5	5	5	4	5
Mild NVP	Female	2-10	Bachelor	No	Chain	Central	High	1	0	1	0	1	0	0	1	1	1	0	0	1	1	1	0	0	97	4	4	1	5	5	4
Mild NVP	Male	2-10	Bachelor	Yes	Independent	Central	Low	1	1	1	1	0	0	1	0	1	1	0	0	1	1	1	0	0	110	4	2	3	4	2	5
Mild NVP	Female	2-10	Bachelor	Yes	Chain	Central	Low	1	0	1	0	0	0	1	1	1	1	0	1	0	1	1	0	1	96	4	3	1	4	2	4
Mild NVP	Female	2-10	Bachelor	No	Independent	Central	Medium	1	1	1	1	0	0	0	1	1	1	0	1	1	1	1	0	0	81	4	4	2	4	4	4
Mild NVP	Female	2-10	Bachelor	No	Chain	South	Low	0	0	1	1	0	0	1	0	0	0	0	1	1	1	1	0	1	50	3	5	5	4	4	4
Mild NVP	Female	2-10	Bachelor	No	Chain	South	Low	1	1	1	1	1	0	1	0	0	1	0	0	1	1	1	0	0	99	5	5	4	4	4	1
Mild NVP	Female	2-10	Bachelor	No	Independent	Central	Medium	1	1	1	1	0	0	1	1	0	1	0	0	1	1	1	0	0	79	5	4	1	4	2	5
Mild NVP	Male	2-10	Bachelor	Yes	Independent	North	Medium	0	1	0	1	0	1	1	1	0	1	0	1	1	1	1	0	0	78	4	4	5	4	5	5
Mild NVP	Female	<2	Bachelor	No	Chain	South	Low	1	1	0	1	0	1	0	1	1	1	0	1	1	1	1	0	1	85	5	4	1	4	4	3
Mild NVP	Female	>10	Bachelor	No	Independent	South	Medium	0	1	1	1	0	0	1	1	0	1	0	1	1	1	1	0	0	129	2	4	3	3	4	5
Mild NVP	Male	>10	Bachelor	Yes	Chain	Central	High	1	1	0	1	0	1	1	0	0	1	0	1	1	1	1	0	0	143	4	1	1	4	5	1
Mild NVP	Male	2-10	Bachelor	No	Independent	Central	Medium	1	1	0	0	0	0	0	0	0	1	0	0	0	1	1	0	0	99	5	2	3	2	5	5
Mild NVP	Female	2-10	Bachelor	No	Chain	Central	High	1	0	1	0	0	1	1	0	1	1	0	1	1	1	1	0	0	85	5	4	1	3	1	5
Mild NVP	Female	2-10	Bachelor	No	Chain	Central	Low	1	1	1	1	0	0	1	0	0	1	0	1	1	1	1	1	0	71	5	3	3	5	2	1
Mild NVP	Female	2-10	Bachelor	Yes	Chain	Central	Low	1	1	1	0	1	1	0	0	1	0	0	1	1	1	1	1	0	104	3	4	4	5	5	4
Mild NVP	Female	>10	Bachelor	No	Independent	Central	Low	0	1	0	0	1	0	1	1	0	1	0	0	1	1	1	0	0	130	4	4	2	4	5	3
Mild NVP	Male	2-10	Bachelor	No	Chain	Central	Low	0	1	0	1	0	0	0	1	1	1	0	0	1	1	1	0	0	90	4	4	5	4	1	2
Mild NVP	Female	2-10	Bachelor	Yes	Chain	North	Medium	0	1	0	0	0	0	1	1	0	1	0	1	0	1	1	0	0	47	4	5	2	5	5	2
Mild NVP	Female	2-10	Bachelor	Yes	Chain	Central	Medium	1	1	0	1	0	0	1	1	1	1	0	0	1	1	1	0	0	108	1	4	5	4	4	2
Mild NVP	Female	2-10	Bachelor	No	Independent	South	Medium	0	0	1	1	0	0	0	1	1	1	0	1	1	1	1	0	0	114	4	4	5	5	3	4
Mild NVP	Male	2-10	Bachelor	Yes	Chain	Central	High	1	0	0	1	0	1	0	0	0	1	0	0	1	1	1	0	0	63	4	1	1	4	4	1
Mild NVP	Female	>10	Bachelor	No	Independent	Central	Medium	1	1	0	1	1	0	1	1	1	1	0	1	1	1	1	0	1	98	5	1	4	4	4	4
Mild NVP	Male	2-10	Bachelor	No	Chain	Central	Medium	1	1	1	0	0	0	1	0	0	1	0	1	1	1	0	1	0	104	4	4	5	5	5	3
Mild NVP	Female	2-10	Bachelor	No	Independent	Central	Low	1	0	0	1	0	1	0	1	0	0	0	0	1	1	1	0	0	93	5	5	4	3	4	5
Mild NVP	Male	<2	Bachelor	Yes	Chain	South	Medium	1	1	0	1	0	0	0	1	1	1	0	1	1	1	1	1	0	79	4	5	5	1	5	1
Mild NVP	Female	2-10	Bachelor	No	Chain	Central	High	1	1	0	1	0	0	1	1	0	1	0	0	0	1	0	1	0	115	4	5	5	1	4	4
Mild NVP	Male	2-10	Bachelor	Yes	Independent	North	Low	1	0	0	0	0	1	1	1	1	1	0	1	1	1	1	0	0	86	2	4	4	1	5	4
Mild NVP	Female	2-10	Bachelor	No	Independent	Central	High	0	1	0	1	0	0	0	0	0	1	0	0	0	1	1	0	0	65	3	5	4	5	5	3
Mild NVP	Female	2-10	Bachelor	No	Independent	Central	High	1	0	0	0	1	0	1	0	0	1	1	1	1	1	1	0	0	54	5	5	1	5	4	4
Mild NVP	Female	2-10	Bachelor	No	Chain	South	Medium	1	0	1	0	0	0	0	0	1	1	0	1	1	1	1	0	0	120	5	1	3	2	5	3
Mild NVP	Female	2-10	Bachelor	No	Chain	North	Low	1	1	1	0	1	0	0	0	0	1	0	0	1	1	1	0	0	107	4	5	5	2	1	4
Mild NVP	Female	2-10	Bachelor	No	Chain	Central	Low	1	1	1	1	0	0	1	1	0	1	0	1	1	1	0	0	0	96	2	4	4	3	5	3
Mild NVP	Male	>10	PharmD	Yes	Independent	North	Low	1	1	0	1	1	0	0	0	0	1	0	1	0	1	1	0	0	86	5	3	4	1	4	5
Mild NVP	Male	2-10	Bachelor	Yes	Independent	Central	Medium	1	1	0	1	0	1	0	0	1	1	0	1	1	1	1	1	0	84	5	5	4	4	4	5
Mild NVP	Female	2-10	Bachelor	No	Independent	Central	Medium	1	0	1	1	0	1	1	1	1	1	0	0	1	1	1	0	0	73	4	4	5	4	5	4
Mild NVP	Female	2-10	Bachelor	No	Independent	South	Low	0	1	1	0	0	0	1	0	1	1	0	0	1	1	1	1	1	86	4	5	5	4	1	3
Mild NVP	Female	2-10	Bachelor	No	Independent	Central	Medium	1	1	1	1	1	0	1	1	1	1	0	0	1	1	1	0	0	52	2	4	3	5	5	5
Mild NVP	Female	2-10	PharmD	No	Independent	North	Medium	1	1	1	0	0	0	0	1	1	1	0	1	1	1	0	1	0	80	5	4	4	5	2	5
Mild NVP	Female	2-10	Bachelor	No	Chain	South	Medium	1	0	0	1	0	1	0	0	1	1	1	1	1	1	0	0	0	88	4	4	4	1	5	2
Mild NVP	Female	>10	MSc	No	Chain	North	Medium	1	1	1	1	0	0	0	1	0	1	1	1	1	1	1	0	1	107	4	2	4	1	1	4
Mild NVP	Female	2-10	Bachelor	No	Independent	Central	Medium	1	1	0	1	1	1	1	0	0	1	0	0	1	1	0	1	0	94	5	5	4	3	3	5
Mild NVP	Female	>10	Bachelor	Yes	Chain	Central	Medium	1	1	1	0	0	0	1	0	0	1	0	0	1	1	1	0	0	110	5	1	4	1	5	4
Mild NVP	Female	>10	Bachelor	No	Chain	Central	High	1	1	1	0	1	1	0	0	1	1	0	1	1	1	1	0	0	121	5	3	4	1	5	1
Mild NVP	Male	>10	Bachelor	No	Chain	North	Medium	1	1	1	0	0	0	1	1	0	1	0	1	1	1	1	0	1	116	2	4	5	1	5	2
Mild NVP	Male	2-10	Bachelor	No	Independent	North	Medium	1	1	1	1	0	0	1	1	0	1	0	0	1	1	1	0	0	104	4	5	4	5	1	3
Mild NVP	Female	2-10	MSc	No	Chain	South	Low	1	1	0	1	0	0	0	0	0	1	0	1	1	1	1	0	1	95	5	5	5	5	5	3
Mild NVP	Female	2-10	Bachelor	Yes	Chain	North	Low	1	0	1	1	0	0	1	1	0	1	0	0	1	1	1	1	0	75	5	2	4	5	1	5
Mild NVP	Female	2-10	Bachelor	No	Chain	Central	Medium	0	1	1	1	0	1	1	0	0	1	0	1	1	1	1	0	0	109	4	5	2	5	1	5
Mild NVP	Male	2-10	Bachelor	Yes	Chain	Central	High	1	1	1	1	0	0	1	0	0	1	0	0	1	1	1	0	0	128	2	1	5	1	4	5
Mild NVP	Female	>10	PharmD	No	Independent	North	Low	1	1	1	0	0	0	0	0	1	1	0	1	1	1	1	1	0	101	5	4	4	1	4	5
Mild NVP	Female	2-10	Bachelor	No	Chain	Central	Low	1	1	1	1	0	0	1	0	1	0	0	1	1	1	0	0	1	133	1	5	5	2	5	4
Mild NVP	Male	2-10	Bachelor	Yes	Independent	Central	Low	1	0	1	1	0	1	0	0	1	1	0	0	1	1	1	0	0	64	4	5	4	1	4	5
Mild NVP	Female	>10	Bachelor	No	Independent	Central	High	1	1	1	0	0	0	0	0	1	1	0	1	1	1	1	1	0	71	4	4	3	1	4	1
Mild NVP	Female	2-10	Bachelor	No	Chain	South	High	1	1	0	0	0	0	1	0	1	1	0	1	1	1	1	0	0	112	4	5	4	5	5	5
Mild NVP	Female	>10	PharmD	No	Chain	North	Low	1	1	1	1	0	0	0	1	1	1	0	1	1	1	1	0	0	100	4	5	1	4	4	1
Mild NVP	Male	2-10	Bachelor	No	Independent	Central	High	1	1	1	0	0	0	0	0	0	1	0	0	1	1	1	0	0	121	5	5	5	5	4	4
Mild NVP	Female	2-10	Bachelor	Yes	Chain	North	Medium	0	1	1	0	0	0	1	0	1	1	0	0	1	1	1	0	0	94	4	4	5	2	2	3
Mild NVP	Female	>10	Bachelor	No	Chain	South	Low	0	1	1	1	0	0	0	1	0	1	0	1	1	1	1	0	0	77	4	5	4	1	5	4
Mild NVP	Female	<2	Bachelor	No	Chain	South	Medium	1	0	0	1	0	0	1	0	0	1	0	1	1	0	1	0	0	90	5	4	5	4	4	4
Mild NVP	Female	2-10	Bachelor	Yes	Independent	North	Low	0	1	0	1	0	0	1	0	0	1	0	1	1	0	1	1	0	64	2	5	5	5	5	2
Mild NVP	Male	2-10	Bachelor	No	Independent	Central	Medium	1	1	1	0	0	0	0	0	0	1	0	0	1	1	1	0	0	72	4	4	4	4	2	5
Mild NVP	Female	>10	Bachelor	No	Chain	Central	High	1	1	0	1	0	0	1	1	0	1	0	1	1	1	1	0	0	114	4	4	4	5	4	1
Mild NVP	Male	<2	PharmD	No	Chain	Central	High	0	1	1	0	0	0	0	1	1	1	0	0	1	1	1	1	0	112	4	4	4	5	4	1
Mild NVP	Female	<2	Bachelor	No	Independent	Central	High	1	1	1	0	0	0	0	1	0	1	0	1	1	1	1	0	0	102	5	5	4	3	4	5
Mild NVP	Male	>10	Bachelor	Yes	Independent	Central	Low	1	0	0	1	0	0	1	0	0	1	0	0	1	1	1	1	0	60	2	2	2	1	4	1
Mild NVP	Female	<2	Bachelor	Yes	Chain	North	Medium	1	0	0	0	0	1	1	0	1	1	0	0	1	1	1	0	0	87	4	5	3	4	1	5
Mild NVP	Female	2-10	Bachelor	Yes	Independent	South	Medium	0	0	1	1	0	0	1	0	1	1	0	1	1	1	0	1	0	70	5	5	4	3	2	4
Mild NVP	Male	2-10	Bachelor	No	Chain	North	Medium	0	0	1	1	1	0	0	1	1	1	0	1	0	1	1	0	1	118	4	4	5	2	4	3
Mild NVP	Female	2-10	Bachelor	No	Independent	Central	High	1	1	1	0	0	1	0	1	0	1	0	1	1	1	1	0	0	83	3	2	4	3	2	4
Mild NVP	Female	2-10	Bachelor	No	Chain	Central	Low	1	1	1	0	0	0	1	1	1	0	0	1	1	1	1	0	1	73	5	4	4	2	1	5
Mild NVP	Female	2-10	Bachelor	Yes	Independent	Central	High	1	0	0	0	0	0	1	0	1	1	0	0	1	1	1	0	0	95	5	4	5	4	5	4
Mild NVP	Female	2-10	Bachelor	No	Independent	Central	High	1	1	1	0	1	1	0	0	0	1	0	1	0	0	1	1	1	82	4	3	4	2	1	4
Mild NVP	Male	2-10	Bachelor	No	Independent	North	Medium	1	1	1	0	0	0	0	0	0	1	0	1	1	1	0	0	0	124	4	5	1	2	4	5
Mild NVP	Female	2-10	Bachelor	No	Independent	South	High	1	1	1	1	0	1	0	0	1	1	0	1	1	1	0	0	0	80	1	3	3	3	4	5
Mild NVP	Female	2-10	Bachelor	No	Independent	Central	Medium	1	0	0	0	0	0	0	1	1	0	0	0	1	1	1	1	0	67	4	5	2	4	4	2
Mild NVP	Female	2-10	Bachelor	No	Chain	South	Low	1	1	0	1	0	0	1	0	0	1	0	0	1	1	1	0	0	51	4	2	5	5	3	5
Mild NVP	Male	2-10	Bachelor	No	Independent	South	Low	1	1	0	1	1	0	0	0	1	1	0	0	0	1	1	0	1	94	4	4	5	3	2	2
Mild NVP	Male	>10	PharmD	No	Independent	Central	Medium	1	0	1	1	0	1	0	0	0	1	0	0	1	1	1	0	0	83	5	4	2	5	4	4
Mild NVP	Female	2-10	Bachelor	No	Independent	Central	Medium	0	1	1	1	0	0	1	0	1	1	0	1	1	1	1	0	0	66	1	5	5	2	2	5
Mild NVP	Female	2-10	Bachelor	No	Chain	Central	Low	1	1	0	1	0	0	1	0	0	1	0	1	0	1	1	0	1	118	5	4	1	5	5	2
Mild NVP	Female	2-10	Bachelor	No	Chain	North	Medium	1	1	0	1	1	1	0	1	0	1	0	1	1	1	1	1	0	108	4	4	4	2	4	1
Mild NVP	Female	>10	Bachelor	No	Chain	North	Low	1	1	1	1	0	1	0	1	0	0	0	1	1	1	1	0	0	94	4	5	4	5	4	4
Mild NVP	Female	2-10	Bachelor	Yes	Independent	Central	Medium	0	0	1	1	1	0	0	0	0	1	0	0	1	1	1	0	0	122	4	5	5	4	1	1
Mild NVP	Male	<2	Bachelor	No	Independent	South	Medium	1	0	1	0	0	1	0	1	1	1	0	1	1	0	1	1	1	108	5	1	2	5	5	1
Mild NVP	Female	2-10	MSc	No	Chain	North	Low	1	1	0	1	0	0	1	0	0	1	0	1	1	1	1	0	0	78	5	5	2	3	5	3
Mild NVP	Male	>10	Bachelor	Yes	Independent	North	High	1	1	1	1	0	0	0	1	1	0	0	1	1	1	1	0	0	74	5	2	5	1	4	5
Mild NVP	Female	2-10	Bachelor	No	Independent	Central	High	0	1	0	1	0	1	1	0	0	1	0	1	1	1	0	0	0	111	1	5	4	3	4	5
Mild NVP	Female	2-10	Bachelor	No	Independent	Central	Medium	1	1	0	1	0	0	1	0	0	1	0	1	1	1	1	0	0	102	5	5	5	1	5	5
Mild NVP	Female	>10	Bachelor	No	Chain	South	Medium	0	0	0	1	0	0	1	0	1	1	1	0	1	1	1	0	0	98	5	4	4	5	4	5
Mild NVP	Female	2-10	Bachelor	No	Independent	Central	Medium	1	1	1	1	0	0	1	1	1	1	0	1	1	1	1	0	1	78	4	4	5	3	5	5
Mild NVP	Female	>10	Bachelor	Yes	Chain	South	High	1	1	1	0	0	0	0	1	1	1	0	0	0	1	1	0	1	107	4	3	1	4	2	2
Mild NVP	Male	>10	Bachelor	Yes	Independent	North	Medium	1	1	1	0	1	1	0	1	0	1	0	1	1	1	1	1	0	79	5	1	3	2	2	5
Mild NVP	Female	2-10	Bachelor	No	Chain	Central	Medium	1	1	1	1	1	0	1	0	1	0	0	1	1	1	1	0	0	92	4	5	5	5	5	5
Mild NVP	Female	2-10	Bachelor	No	Chain	North	Medium	0	1	1	0	0	0	0	0	0	1	0	1	0	1	0	1	0	123	4	4	4	3	5	4
Mild NVP	Female	2-10	Bachelor	No	Independent	North	Low	1	0	0	0	0	0	0	0	1	1	0	0	1	1	1	0	0	81	2	2	4	5	4	4
Mild NVP	Male	>10	Bachelor	No	Independent	North	Low	1	1	1	0	1	1	0	1	0	1	0	0	1	1	1	0	0	63	1	3	5	4	4	1
Mild NVP	Female	>10	Bachelor	No	Chain	Central	Low	0	0	1	0	0	0	1	1	0	1	0	0	1	1	1	0	1	73	4	5	1	4	4	1
Mild NVP	Female	<2	Bachelor	No	Chain	Central	Medium	1	1	0	0	1	0	0	1	1	1	0	0	1	1	0	1	1	114	1	5	2	1	4	4
Mild NVP	Female	>10	Bachelor	No	Independent	Central	Low	1	1	0	0	0	1	1	0	1	1	0	1	1	1	1	0	0	100	5	1	4	4	4	4
Mild NVP	Male	>10	Bachelor	Yes	Chain	Central	High	0	0	1	1	0	0	1	1	1	1	0	1	0	1	0	0	0	92	1	4	1	1	4	5
Mild NVP	Female	2-10	Bachelor	No	Chain	South	Medium	0	0	0	1	1	1	0	1	0	1	0	0	1	1	0	1	0	84	4	2	3	3	5	4
Mild NVP	Male	2-10	Bachelor	No	Independent	Central	High	1	1	1	1	0	0	0	1	0	1	0	1	1	1	1	0	0	104	5	5	3	3	4	5
Mild NVP	Female	2-10	PharmD	Yes	Independent	Central	Medium	0	1	0	1	0	0	1	1	0	1	0	0	1	1	1	1	0	78	3	4	5	3	1	5
Mild NVP	Female	2-10	Bachelor	No	Chain	Central	Low	1	0	0	1	1	0	0	0	0	1	0	1	1	1	0	0	1	101	4	4	2	2	4	1
Mild NVP	Male	2-10	Bachelor	No	Chain	Central	Medium	1	1	1	1	0	0	0	0	0	0	0	1	1	1	1	1	1	80	5	3	2	5	5	5
Mild NVP	Female	>10	Bachelor	No	Chain	Central	High	0	1	0	1	0	1	0	0	1	1	0	1	1	1	1	1	0	77	4	1	5	4	4	2
Mild NVP	Female	>10	Bachelor	No	Chain	Central	Low	0	1	1	0	0	0	0	0	0	1	0	0	1	1	1	0	1	82	4	4	4	1	4	5
Mild NVP	Female	2-10	Bachelor	Yes	Independent	Central	Medium	1	1	1	0	0	0	1	1	0	1	0	1	1	1	1	0	0	87	4	4	4	2	5	5
Mild NVP	Male	<2	PharmD	No	Chain	South	High	1	0	1	0	0	0	1	0	0	1	0	1	1	1	1	0	0	94	4	3	5	2	4	3
Mild NVP	Male	2-10	Bachelor	No	Chain	Central	Low	0	1	0	1	0	0	0	1	0	1	0	1	1	1	1	1	0	99	5	5	5	2	5	2
Mild NVP	Female	<2	Bachelor	No	Independent	Central	Medium	1	1	1	1	1	1	0	0	0	1	0	1	1	1	1	0	0	30	5	5	2	3	1	5
Mild NVP	Female	<2	PharmD	No	Chain	Central	High	1	1	1	1	0	0	0	0	0	1	0	1	1	1	1	0	1	78	4	4	4	3	4	2
Mild NVP	Female	2-10	Bachelor	No	Chain	South	Medium	1	1	1	1	1	1	1	0	0	1	0	1	1	0	1	0	0	87	5	1	3	3	5	2
Mild NVP	Male	<2	Bachelor	No	Independent	Central	Low	1	0	1	0	0	0	1	0	0	1	0	0	1	1	0	0	0	125	4	3	4	1	2	3
Mild NVP	Male	>10	Bachelor	No	Chain	Central	High	1	0	1	1	0	0	0	0	1	0	0	1	0	1	1	0	0	73	4	2	5	5	3	1
Mild NVP	Female	2-10	Bachelor	No	Chain	South	High	1	1	1	0	0	0	0	0	0	1	0	1	1	1	1	0	0	98	5	4	4	5	3	4
Mild NVP	Female	>10	Bachelor	No	Chain	North	Medium	1	1	0	1	0	0	1	1	0	1	0	0	0	1	1	0	0	124	5	4	4	4	5	5
Mild NVP	Female	2-10	Bachelor	Yes	Independent	Central	Low	0	1	1	1	0	0	0	0	1	1	0	0	1	1	1	0	0	68	1	4	5	1	5	5
Mild NVP	Male	2-10	Bachelor	No	Chain	North	Medium	0	1	1	1	0	0	0	0	0	1	0	0	0	1	0	0	0	102	5	4	5	4	1	1
Mild NVP	Female	2-10	Bachelor	No	Independent	Central	Medium	1	1	1	1	0	0	1	1	0	1	0	1	1	1	1	0	0	78	5	4	5	1	4	3
Mild NVP	Female	2-10	Bachelor	No	Independent	North	Low	0	1	0	1	0	1	1	1	0	1	0	1	0	0	1	1	0	84	4	4	4	1	5	3
Mild NVP	Male	2-10	Bachelor	Yes	Independent	Central	Low	0	1	0	0	0	0	1	0	0	1	0	1	1	1	0	1	0	78	5	1	5	2	1	3
Mild NVP	Male	2-10	PharmD	No	Independent	Central	High	1	0	1	0	0	0	1	0	0	1	0	1	1	1	0	0	0	80	1	5	4	5	4	5
Mild NVP	Female	2-10	Bachelor	No	Independent	Central	Medium	1	1	1	1	1	0	0	0	0	1	0	0	0	1	1	0	0	149	5	4	5	4	5	1
Mild NVP	Female	2-10	Bachelor	No	Chain	Central	Medium	1	1	1	1	0	0	0	1	0	1	0	1	1	1	1	0	1	111	2	5	4	1	5	5
Mild NVP	Male	<2	Bachelor	Yes	Independent	Central	Medium	1	1	0	1	1	1	1	0	0	1	0	1	1	1	1	0	0	117	4	3	3	1	5	4
Mild NVP	Male	2-10	Bachelor	No	Independent	Central	High	0	1	0	0	1	0	0	1	0	1	0	1	1	1	1	0	0	104	5	3	5	2	1	3
Mild NVP	Female	2-10	Bachelor	No	Independent	Central	Medium	1	1	1	1	0	0	1	0	0	1	0	1	0	1	1	0	0	62	5	2	3	3	4	3
Mild NVP	Female	2-10	PharmD	No	Independent	Central	Medium	1	1	1	1	1	1	1	0	0	1	1	0	1	1	1	0	0	102	1	5	1	4	5	4
Mild NVP	Female	>10	Bachelor	No	Independent	South	High	1	1	1	1	0	0	1	0	1	1	0	0	1	1	1	1	0	116	5	3	5	5	4	1
Mild NVP	Female	<2	MSc	No	Independent	Central	Medium	1	1	1	1	0	0	0	0	0	1	0	1	1	1	1	0	0	77	5	5	3	2	4	5
Mild NVP	Female	2-10	Bachelor	No	Chain	South	Medium	0	1	1	1	1	0	0	0	0	1	0	0	1	0	1	0	0	114	3	5	5	2	4	4
Mild NVP	Male	<2	Bachelor	Yes	Independent	Central	High	1	1	1	1	0	0	1	0	0	1	0	0	1	1	0	0	0	109	4	5	4	1	5	4
Mild NVP	Male	2-10	Bachelor	No	Independent	North	Low	1	0	1	1	0	0	1	0	0	1	0	1	1	1	1	1	0	132	5	5	4	4	5	2
Mild NVP	Female	2-10	Bachelor	No	Independent	Central	High	1	0	0	1	1	1	0	0	1	1	0	1	1	1	0	0	0	86	1	3	4	5	3	5
Mild NVP	Female	2-10	Bachelor	No	Independent	Central	Medium	1	1	1	1	0	0	0	1	0	1	1	1	0	1	0	0	0	73	4	4	2	4	1	5
Mild NVP	Male	>10	Bachelor	No	Chain	Central	Low	1	0	1	1	1	0	1	1	1	1	0	0	1	1	1	0	0	87	5	5	4	3	1	4
Mild NVP	Male	>10	Bachelor	No	Chain	South	Medium	1	1	1	0	0	1	0	0	0	1	0	1	1	1	1	0	0	123	5	5	2	2	5	3
Mild NVP	Male	2-10	Bachelor	No	Chain	Central	Medium	1	0	1	1	1	1	1	1	0	1	0	1	1	1	1	0	0	58	5	5	5	4	5	4
Mild NVP	Male	<2	Bachelor	Yes	Independent	Central	Medium	1	1	1	1	1	1	0	0	1	1	0	0	1	1	1	0	0	53	5	4	1	2	1	3
Mild NVP	Male	2-10	PharmD	Yes	Independent	North	Medium	1	0	1	0	0	1	0	0	1	1	0	0	1	1	1	0	0	96	1	5	3	4	5	3
Mild NVP	Female	2-10	Bachelor	No	Chain	Central	Low	1	0	0	1	1	1	1	1	0	1	0	1	1	1	1	0	0	86	3	5	5	5	5	2
Mild NVP	Female	>10	MSc	No	Chain	Central	High	1	1	1	0	0	0	0	1	1	1	0	1	1	1	0	0	0	95	1	2	4	1	5	5
Mild NVP	Male	<2	Bachelor	No	Independent	North	Medium	1	1	0	1	0	0	0	1	0	1	1	1	1	1	1	1	0	113	5	4	4	2	4	4
Mild NVP	Female	>10	Bachelor	Yes	Independent	Central	Medium	1	1	1	1	0	0	1	0	0	1	0	1	1	1	1	0	0	83	4	1	4	3	5	4
Mild NVP	Female	2-10	Bachelor	No	Chain	Central	Medium	1	1	1	0	1	0	1	0	1	1	0	1	1	1	1	1	0	57	1	4	4	4	1	2
Mild NVP	Male	2-10	Bachelor	No	Chain	Central	Low	1	1	1	1	0	0	0	1	0	1	0	0	1	1	1	0	0	135	4	5	2	4	1	3
Mild NVP	Female	>10	Bachelor	No	Chain	Central	Medium	1	1	1	1	0	0	0	1	0	1	0	0	1	1	0	0	0	75	4	5	2	2	5	1
Mild NVP	Female	2-10	Bachelor	No	Chain	South	Medium	1	0	0	1	0	0	0	0	0	1	0	1	1	1	1	0	0	73	4	4	4	4	5	1
Mild NVP	Male	<2	Bachelor	No	Independent	Central	High	1	1	0	1	0	0	0	0	0	1	0	1	1	1	1	0	0	117	4	5	1	4	4	4
Mild NVP	Female	>10	Bachelor	No	Chain	North	High	0	0	1	1	1	1	0	1	0	1	0	0	1	1	1	1	0	87	1	4	5	3	1	5
Mild NVP	Male	2-10	Bachelor	No	Chain	Central	Low	1	1	0	1	1	0	1	0	0	1	0	0	1	0	1	1	0	93	5	4	4	3	5	3
Mild NVP	Female	<2	Bachelor	No	Chain	Central	Medium	0	1	0	0	1	1	0	1	0	1	0	0	1	1	1	0	0	104	5	1	4	2	1	4
Mild NVP	Female	>10	Bachelor	No	Independent	Central	Medium	1	1	1	1	0	0	0	1	0	1	0	1	1	1	1	0	0	116	1	4	4	1	5	4
Mild NVP	Female	2-10	Bachelor	No	Independent	Central	Low	1	1	0	1	0	0	0	0	0	1	0	1	1	1	1	0	0	88	1	1	3	3	4	4
Mild NVP	Female	>10	Bachelor	No	Chain	North	High	1	0	1	0	0	1	1	0	0	1	0	1	1	1	0	0	0	125	5	5	5	5	2	4
Mild NVP	Female	2-10	Bachelor	Yes	Chain	South	High	1	0	1	0	0	0	0	0	1	1	0	1	0	0	0	0	0	52	5	5	3	1	2	4
Mild NVP	Male	>10	Bachelor	No	Independent	Central	Medium	1	1	1	1	1	0	1	0	0	0	0	1	0	1	1	0	0	110	1	5	5	5	4	3
Mild NVP	Female	>10	Bachelor	No	Independent	Central	High	1	1	1	0	1	0	0	0	0	1	0	0	1	1	0	1	0	78	5	5	4	4	5	4
Mild NVP	Female	2-10	Bachelor	No	Chain	Central	Low	1	1	1	1	1	0	0	0	0	1	0	1	1	1	1	0	0	122	4	3	5	2	4	4
Mild NVP	Male	>10	Bachelor	No	Chain	Central	Medium	1	1	1	1	1	0	0	1	1	1	0	0	1	1	1	1	1	97	4	2	1	5	4	5
Mild NVP	Female	2-10	Bachelor	No	Independent	North	Medium	0	1	0	0	0	0	0	0	0	1	0	0	1	1	1	1	0	81	4	5	5	5	4	4
Mild NVP	Male	2-10	Bachelor	No	Independent	Central	Medium	1	1	1	1	0	0	1	1	0	1	0	1	1	1	1	1	0	108	4	4	5	1	4	4
Mild NVP	Male	<2	Bachelor	No	Chain	Central	Low	1	1	1	1	0	1	0	0	1	1	0	0	1	1	1	0	1	112	3	5	4	1	2	1
Mild NVP	Male	2-10	Bachelor	No	Independent	Central	Low	1	0	0	1	0	0	1	0	0	1	0	1	1	1	1	0	0	107	2	1	5	5	3	1
Mild NVP	Male	>10	PhD	No	Independent	North	Medium	1	1	1	1	0	0	0	1	1	1	0	1	1	1	1	0	0	74	5	5	4	4	5	4
Mild NVP	Female	<2	PharmD	No	Independent	Central	Medium	1	1	0	0	0	1	0	1	0	1	0	1	1	1	1	0	0	85	4	5	5	4	5	3
Mild NVP	Female	2-10	Bachelor	No	Chain	North	Medium	1	1	0	0	0	1	1	1	0	1	0	0	1	1	1	0	0	94	5	4	2	5	4	4
Mild NVP	Female	2-10	Bachelor	No	Independent	Central	Low	1	1	1	1	1	0	1	0	0	1	0	1	1	1	1	1	0	94	5	5	2	4	5	4
Mild NVP	Female	2-10	Bachelor	No	Chain	Central	Medium	1	1	1	1	1	0	0	0	1	1	0	1	1	1	0	1	0	109	4	4	4	4	4	4
Mild NVP	Male	2-10	Bachelor	No	Independent	Central	Medium	0	1	0	0	0	1	1	1	0	1	0	0	1	1	1	1	0	54	3	4	3	2	5	2
Mild NVP	Female	2-10	Bachelor	No	Chain	North	Low	1	1	0	1	0	0	0	0	1	1	0	1	1	1	1	1	0	101	4	3	3	3	4	5
Mild NVP	Male	<2	Bachelor	No	Independent	North	Low	1	1	0	1	0	0	1	0	0	1	0	1	1	1	1	0	0	89	5	4	2	2	5	1
Mild NVP	Female	2-10	PharmD	No	Independent	Central	High	1	1	1	0	0	1	0	1	0	0	0	1	1	1	1	0	1	78	5	3	5	1	4	2
Mild NVP	Female	2-10	Bachelor	No	Independent	South	Low	1	0	0	1	1	0	0	1	0	1	0	0	1	1	1	0	1	80	1	4	3	1	5	4
Mild NVP	Female	2-10	Bachelor	Yes	Chain	Central	High	0	1	1	1	1	0	1	0	1	0	0	0	1	1	1	0	1	90	4	1	5	1	3	3
Mild NVP	Female	>10	Bachelor	No	Independent	South	High	1	1	1	1	1	0	0	1	1	0	0	1	1	1	0	1	0	30	3	5	4	5	5	4
Mild NVP	Male	2-10	Bachelor	No	Chain	North	Low	1	1	0	0	0	0	0	1	0	0	0	0	0	1	1	0	1	80	3	5	5	4	4	4
Mild NVP	Female	>10	Bachelor	No	Chain	Central	Low	1	1	0	0	0	0	1	0	1	1	0	0	1	1	0	0	0	77	5	4	5	3	5	5
Mild NVP	Male	2-10	Bachelor	No	Chain	North	Low	1	1	1	1	1	0	0	1	0	1	1	1	1	0	1	0	0	105	5	4	5	5	4	5
Mild NVP	Female	>10	Bachelor	No	Independent	South	Low	1	1	1	1	1	0	1	1	0	1	0	1	1	1	1	0	0	78	5	4	3	3	5	1
Mild NVP	Female	>10	MSc	No	Chain	Central	Medium	1	1	1	1	0	1	0	0	1	1	0	0	0	1	1	0	1	90	4	5	4	5	2	1
Mild NVP	Female	>10	Bachelor	No	Chain	South	Low	1	1	1	1	1	0	1	0	0	1	0	1	1	1	1	1	0	125	4	4	4	4	2	5
Mild NVP	Female	2-10	PharmD	No	Independent	South	High	1	0	1	1	1	0	0	0	0	1	0	0	0	1	1	0	0	114	5	3	5	3	1	4
Mild NVP	Female	>10	Bachelor	No	Independent	South	Medium	1	1	1	1	0	1	1	0	0	1	0	1	1	1	1	0	0	113	5	5	5	4	3	5
Mild NVP	Male	2-10	Bachelor	No	Independent	Central	Low	1	1	0	1	0	0	0	0	0	1	0	1	1	1	1	0	0	85	1	4	5	5	1	2
Mild NVP	Female	2-10	Bachelor	No	Independent	Central	Medium	1	1	0	1	0	0	1	1	0	1	0	0	0	1	1	0	0	105	5	4	4	5	2	2
Mild NVP	Female	>10	Bachelor	No	Independent	North	Low	1	0	0	0	1	0	0	0	0	0	0	0	1	1	1	0	0	90	5	5	5	5	5	2
Mild NVP	Male	>10	Bachelor	No	Independent	North	Low	0	0	1	1	0	0	1	1	0	1	0	1	1	1	1	1	0	91	4	2	5	5	4	3
Severe NVP	Male	>10	Bachelor	No	Chain	South	Medium	1	0	1	1	1	0	0	1	1	0	0	0	1	1	0	0	0	103	2	4	3	3	2	5
Severe NVP	Female	2-10	Bachelor	No	Independent	North	Medium	1	1	1	0	0	0	0	0	1	0	1	0	1	1	1	0	0	83	4	5	4	3	1	5
Severe NVP	Female	2-10	Bachelor	No	Independent	Central	Low	1	1	1	0	0	0	0	0	0	1	1	0	1	1	1	0	0	124	1	1	1	5	3	2
Severe NVP	Female	2-10	Bachelor	No	Independent	North	High	1	1	1	0	0	1	0	0	0	0	0	0	1	1	1	0	0	91	5	5	1	2	4	5
Severe NVP	Female	2-10	Bachelor	No	Chain	South	Medium	1	1	0	0	1	0	1	0	1	1	0	0	1	1	1	0	0	107	4	1	5	3	2	3
Severe NVP	Female	2-10	Bachelor	No	Chain	Central	Low	1	0	1	1	1	1	0	0	0	0	1	0	1	1	1	0	0	124	1	5	4	3	3	1
Severe NVP	Male	2-10	PhD	No	Chain	North	Medium	1	1	0	1	0	1	1	0	0	0	1	0	0	1	1	0	0	115	2	2	4	3	3	3
Severe NVP	Female	<2	Bachelor	Yes	Chain	Central	Medium	0	1	0	0	1	1	1	0	1	0	1	0	1	1	1	1	0	66	2	1	2	2	4	4
Severe NVP	Female	2-10	Bachelor	No	Independent	Central	Medium	0	0	0	1	0	1	0	0	0	0	0	0	1	1	1	0	0	103	5	4	2	3	3	3
Severe NVP	Female	2-10	Bachelor	Yes	Chain	South	Low	1	0	0	1	0	1	1	0	0	1	1	1	1	1	1	0	0	112	1	3	4	3	5	3
Severe NVP	Male	>10	Bachelor	Yes	Independent	Central	Medium	1	1	1	1	0	1	0	0	0	0	0	1	1	1	1	0	0	112	3	3	1	5	4	2
Severe NVP	Female	2-10	Bachelor	No	Chain	Central	Medium	0	1	1	1	0	1	0	0	0	0	0	0	1	1	0	0	1	72	5	4	1	4	3	5
Severe NVP	Female	>10	Bachelor	No	Independent	Central	High	1	1	0	0	0	1	0	0	1	0	0	0	0	1	1	1	0	81	4	4	1	5	3	2
Severe NVP	Female	2-10	Bachelor	No	Chain	Central	High	0	1	0	1	0	0	0	0	0	1	1	0	1	0	0	1	0	114	4	5	1	5	1	1
Severe NVP	Female	2-10	Bachelor	No	Independent	Central	Low	1	0	1	1	1	0	1	0	1	0	1	0	1	1	1	0	0	79	4	3	5	4	4	2
Severe NVP	Female	>10	Bachelor	No	Independent	Central	Medium	1	1	0	1	1	0	0	1	0	1	0	0	1	1	1	1	1	89	1	3	4	2	3	3
Severe NVP	Male	>10	PharmD	No	Independent	Central	High	0	1	0	1	0	0	0	0	0	0	1	0	1	1	0	1	0	126	3	2	4	2	3	3
Severe NVP	Male	2-10	Bachelor	Yes	Chain	Central	Medium	1	1	0	1	0	0	0	1	0	1	0	1	1	1	0	1	0	94	5	4	5	3	2	4
Severe NVP	Male	>10	PharmD	No	Chain	Central	High	0	0	0	1	0	0	0	0	0	0	0	0	1	1	1	0	0	80	1	1	4	2	4	4
Severe NVP	Female	2-10	Bachelor	No	Chain	Central	Medium	0	1	1	0	1	0	0	1	1	0	1	0	1	1	1	0	0	77	5	5	4	1	1	2
Severe NVP	Female	2-10	PharmD	No	Chain	Central	Low	1	0	1	1	1	0	0	0	1	0	1	0	1	1	1	0	0	101	5	3	2	1	3	3
Severe NVP	Male	2-10	Bachelor	No	Chain	Central	Medium	1	1	0	0	0	1	1	0	0	1	1	1	1	1	1	1	0	68	5	4	4	4	2	3
Severe NVP	Male	>10	Bachelor	No	Chain	Central	Medium	1	1	1	0	0	0	1	0	1	1	1	0	1	1	1	0	0	90	5	2	5	2	5	4
Severe NVP	Male	2-10	Bachelor	No	Chain	South	High	0	1	0	0	1	1	0	0	0	1	0	0	1	1	1	0	0	101	5	4	5	1	1	2
Severe NVP	Female	2-10	Bachelor	No	Chain	Central	High	1	0	1	0	0	0	0	1	0	0	1	0	1	1	0	0	0	120	3	2	3	3	1	2
Severe NVP	Female	>10	Bachelor	No	Independent	South	Low	1	1	1	1	0	0	0	0	0	0	1	0	1	1	1	0	0	108	2	3	5	3	5	3
Severe NVP	Male	<2	PhD	No	Chain	South	Medium	1	1	0	1	1	1	0	0	1	0	0	0	1	1	1	0	0	80	5	5	3	1	2	4
Severe NVP	Male	2-10	PhD	No	Independent	Central	Low	1	1	0	1	0	0	0	1	1	0	1	1	0	1	1	1	1	118	5	1	2	3	5	5
Severe NVP	Female	2-10	Bachelor	No	Independent	Central	High	1	0	1	0	1	1	1	1	1	1	0	0	0	1	1	0	0	89	4	4	5	2	1	1
Severe NVP	Female	2-10	Bachelor	No	Independent	Central	Low	1	0	1	1	0	1	0	0	0	0	1	1	1	1	1	1	0	70	4	4	3	3	2	5
Severe NVP	Male	2-10	Bachelor	No	Independent	Central	High	0	0	0	0	0	0	0	0	1	0	1	0	1	1	1	0	0	91	1	4	2	3	4	5
Severe NVP	Female	2-10	Bachelor	No	Independent	Central	Medium	0	1	0	1	0	1	0	0	0	0	1	1	1	1	1	0	0	123	3	2	2	1	4	2
Severe NVP	Female	>10	Bachelor	Yes	Independent	North	Medium	1	1	1	0	0	0	0	1	0	1	1	1	1	1	0	0	0	98	4	1	3	3	3	3
Severe NVP	Female	2-10	Bachelor	No	Chain	North	Low	1	1	1	1	0	1	0	0	0	0	1	0	1	1	1	0	0	95	4	1	4	4	5	4
Severe NVP	Female	<2	Bachelor	No	Chain	Central	Medium	1	1	1	0	1	0	1	0	0	0	0	0	1	1	1	0	0	127	3	4	5	1	5	3
Severe NVP	Female	2-10	Bachelor	No	Independent	Central	Low	1	1	1	0	0	1	0	0	0	0	1	0	1	1	1	0	1	66	4	1	4	5	2	3
Severe NVP	Female	2-10	MSc	No	Independent	Central	Medium	1	1	0	0	0	0	0	0	1	1	1	0	0	1	0	0	0	69	5	2	5	5	2	4
Severe NVP	Male	<2	PharmD	Yes	Chain	Central	Low	1	1	1	1	0	0	1	1	1	1	0	1	1	1	1	1	1	62	5	3	5	2	2	1
Severe NVP	Male	<2	Bachelor	No	Chain	Central	Low	1	0	1	1	0	0	1	0	1	0	1	0	1	1	1	0	0	102	5	5	1	5	2	4
Severe NVP	Female	>10	Bachelor	No	Chain	Central	Medium	1	0	0	0	1	0	1	1	0	1	0	0	1	1	1	0	1	98	4	1	2	1	3	2
Severe NVP	Female	>10	Bachelor	No	Chain	Central	Low	0	1	0	0	0	0	1	0	1	0	0	1	1	1	0	0	0	125	1	1	4	2	4	1
Severe NVP	Female	<2	MSc	No	Chain	North	Medium	1	1	1	1	0	0	0	0	0	1	1	0	1	1	1	0	0	99	2	4	4	4	2	1
Severe NVP	Male	2-10	PharmD	No	Chain	South	Low	1	1	1	0	0	0	1	0	0	1	1	1	1	1	1	0	1	86	5	2	4	3	5	3
Severe NVP	Female	>10	Bachelor	No	Chain	Central	Medium	1	1	1	0	0	0	1	1	1	0	1	0	0	1	0	0	0	95	1	1	1	1	3	4
Severe NVP	Female	2-10	Bachelor	No	Independent	Central	Medium	1	0	0	0	0	0	1	0	0	0	0	0	1	1	1	0	0	97	5	1	4	4	5	3
Severe NVP	Female	>10	Bachelor	No	Chain	North	Low	0	0	1	1	0	0	0	1	0	0	0	0	1	1	1	0	0	61	5	5	4	3	2	5
Severe NVP	Male	2-10	Bachelor	Yes	Chain	South	High	1	0	1	1	1	0	0	1	0	1	1	0	1	1	1	0	0	149	5	4	4	2	1	1
Severe NVP	Female	2-10	Bachelor	No	Independent	South	Low	1	0	1	1	0	1	0	1	0	0	1	0	1	1	1	1	0	105	5	5	1	2	5	3
Severe NVP	Female	>10	PhD	No	Independent	Central	Medium	1	0	0	1	0	0	0	0	0	0	1	0	1	1	1	0	1	99	1	4	4	3	1	3
Severe NVP	Female	2-10	Bachelor	Yes	Chain	Central	Low	0	1	1	1	0	0	1	0	1	1	0	0	1	1	1	0	0	107	5	1	5	3	3	5
Severe NVP	Male	>10	Bachelor	No	Independent	Central	Medium	0	0	1	0	1	1	0	0	0	1	0	1	1	1	1	1	0	109	2	2	1	2	1	3
Severe NVP	Male	2-10	PharmD	No	Independent	Central	High	0	0	1	1	0	0	1	1	0	0	0	1	1	1	1	0	0	92	4	5	4	2	3	5
Severe NVP	Female	>10	Bachelor	No	Independent	Central	High	1	1	0	0	0	1	0	0	1	1	0	0	1	1	0	0	0	82	1	2	5	2	2	3
Severe NVP	Female	2-10	Bachelor	No	Chain	Central	Low	1	0	1	0	0	0	1	1	0	1	1	0	1	1	1	0	0	106	4	2	1	4	2	1
Severe NVP	Female	2-10	Bachelor	No	Independent	Central	Medium	1	1	0	0	0	0	0	0	0	1	1	0	1	1	1	0	0	102	5	5	5	5	4	3
Severe NVP	Female	2-10	Bachelor	No	Chain	North	Low	1	1	1	0	0	1	1	0	0	1	1	0	1	1	1	0	0	78	1	3	2	5	2	3
Severe NVP	Female	>10	Bachelor	No	Chain	Central	Medium	1	0	0	1	0	0	0	1	1	0	1	1	1	1	1	0	0	123	1	5	4	1	4	5
Severe NVP	Male	2-10	Bachelor	No	Chain	North	Medium	1	1	0	1	0	0	1	0	0	1	0	0	1	1	1	1	0	100	3	4	4	5	5	2
Severe NVP	Female	>10	Bachelor	No	Chain	Central	High	0	0	1	0	0	1	0	0	0	0	1	0	1	1	1	1	0	109	4	1	1	2	5	2
Severe NVP	Male	>10	Bachelor	No	Chain	Central	Medium	0	1	1	0	0	0	1	0	1	0	1	1	1	1	0	0	0	122	4	1	5	2	3	5
Severe NVP	Male	2-10	Bachelor	Yes	Chain	North	Low	0	1	1	1	0	0	1	0	1	1	0	1	1	1	1	0	0	95	5	4	3	2	3	1
Severe NVP	Male	2-10	Bachelor	No	Independent	South	Medium	1	1	1	0	0	0	0	1	1	1	0	1	1	1	0	0	0	101	4	4	4	1	1	1
Severe NVP	Male	>10	Bachelor	No	Chain	North	Low	0	0	0	0	0	1	0	0	1	0	0	0	1	1	0	0	0	111	4	2	5	3	3	3
Severe NVP	Female	2-10	Bachelor	No	Chain	North	Low	1	1	1	0	0	0	0	1	1	0	1	0	1	1	1	0	1	80	1	5	1	4	2	2
Severe NVP	Female	<2	Bachelor	No	Chain	Central	Medium	1	1	0	0	0	1	1	0	0	1	0	0	1	1	1	0	0	96	1	1	1	2	3	2
Severe NVP	Female	2-10	Bachelor	No	Chain	South	Low	1	0	1	0	0	1	0	0	0	0	1	0	1	1	0	0	0	97	4	5	1	2	2	2
Severe NVP	Male	>10	MSc	No	Chain	North	Medium	1	1	1	1	0	0	1	0	1	0	1	0	1	1	0	0	0	75	2	2	4	3	3	2
Severe NVP	Female	2-10	Bachelor	No	Chain	Central	Medium	1	1	0	1	0	0	1	1	0	1	1	0	1	1	1	1	0	141	4	1	4	5	3	3
Severe NVP	Female	2-10	Bachelor	No	Chain	Central	Medium	0	1	0	0	0	0	0	0	0	1	0	1	1	1	1	0	1	66	5	5	5	3	2	3
Severe NVP	Male	2-10	Bachelor	No	Chain	Central	Low	1	1	0	1	0	0	0	0	0	0	1	0	1	1	1	1	0	69	5	4	1	2	2	1
Severe NVP	Male	2-10	Bachelor	No	Chain	Central	Medium	0	1	0	0	0	0	0	0	1	1	1	0	1	1	0	1	0	121	5	3	3	3	3	2
Severe NVP	Male	>10	Bachelor	No	Chain	Central	Medium	1	1	0	1	0	0	0	1	1	0	1	0	1	1	1	0	0	109	3	1	3	3	3	2
Severe NVP	Male	2-10	Bachelor	Yes	Chain	Central	Low	1	1	1	0	0	0	0	0	1	1	0	0	1	1	1	1	0	74	4	5	5	1	4	5
Severe NVP	Female	2-10	Bachelor	No	Chain	North	Low	0	1	0	0	1	0	0	0	0	1	1	0	1	1	0	0	0	107	5	1	3	2	4	4
Severe NVP	Male	2-10	Bachelor	No	Independent	North	Medium	0	0	1	0	1	0	1	1	0	0	0	0	1	1	1	0	0	124	1	5	2	3	3	4
Severe NVP	Female	2-10	Bachelor	No	Independent	Central	Low	1	1	0	1	0	1	0	0	0	0	1	0	0	1	1	0	1	94	5	4	5	3	3	4
Severe NVP	Male	2-10	Bachelor	No	Independent	Central	Medium	1	1	0	0	0	1	1	0	0	1	0	0	1	1	1	0	1	146	1	2	5	4	2	2
Severe NVP	Male	2-10	Bachelor	No	Independent	North	Medium	1	1	0	0	0	1	0	0	1	1	0	0	1	1	0	0	0	60	3	4	5	3	4	4
Severe NVP	Female	2-10	Bachelor	No	Independent	South	Medium	1	1	0	0	0	0	1	0	0	1	1	0	1	1	1	0	0	108	2	5	4	3	4	5
Severe NVP	Female	2-10	Bachelor	No	Chain	Central	Medium	1	0	0	0	1	0	0	0	0	0	1	0	1	1	1	0	0	118	5	4	4	4	2	2
Severe NVP	Female	>10	Bachelor	No	Independent	Central	High	1	1	0	0	0	0	0	0	0	0	1	0	1	1	1	0	1	112	2	2	4	1	4	1
Severe NVP	Female	2-10	Bachelor	No	Independent	North	Medium	1	0	0	1	0	0	0	0	0	0	1	0	1	0	1	0	1	90	5	1	4	2	3	1
Severe NVP	Female	2-10	PharmD	No	Independent	North	Medium	1	0	0	1	0	0	1	0	0	1	0	0	0	1	1	0	0	89	4	5	4	1	5	1
Severe NVP	Male	>10	Bachelor	No	Independent	North	Low	1	0	0	0	0	0	0	0	1	0	1	0	0	1	1	0	0	103	3	4	5	2	5	1
Severe NVP	Female	>10	Bachelor	No	Independent	South	Low	1	1	0	1	0	0	1	1	0	1	1	0	1	1	1	0	0	111	2	5	1	5	4	3
Severe NVP	Female	2-10	Bachelor	No	Independent	Central	Medium	0	1	1	0	1	0	0	1	0	1	0	0	1	1	1	0	0	107	2	5	2	3	1	5
Severe NVP	Female	>10	Bachelor	No	Independent	North	High	0	0	1	1	1	0	0	1	0	0	0	0	1	1	1	0	0	115	5	3	5	3	1	4
Severe NVP	Male	2-10	Bachelor	No	Independent	North	High	1	1	1	1	1	0	0	0	0	1	1	0	1	0	1	1	0	74	4	1	5	2	4	4
Severe NVP	Male	2-10	Bachelor	No	Chain	Central	Low	0	1	1	1	0	1	1	1	0	1	0	0	1	1	1	0	0	90	4	3	2	4	1	3
Severe NVP	Female	2-10	Bachelor	No	Independent	Central	High	0	1	0	0	1	1	0	0	1	0	0	0	1	1	1	0	0	76	1	4	4	4	2	1
Severe NVP	Male	>10	Bachelor	No	Chain	Central	Medium	1	0	1	1	0	0	1	1	1	0	0	0	1	1	1	0	0	87	4	3	5	3	4	4
Severe NVP	Male	>10	Bachelor	Yes	Chain	Central	Medium	1	1	0	1	0	0	0	1	1	0	1	1	1	1	1	1	0	115	4	5	2	3	2	1
Severe NVP	Female	>10	Bachelor	Yes	Independent	North	Medium	1	1	1	1	0	0	1	1	0	1	1	0	1	1	1	0	0	97	5	4	2	1	1	5
Severe NVP	Female	2-10	Bachelor	Yes	Independent	South	Low	0	1	1	0	0	0	1	0	0	0	1	0	0	1	1	0	0	147	1	4	3	3	1	2
Severe NVP	Female	2-10	Bachelor	No	Independent	Central	Medium	1	1	0	1	0	0	1	0	1	0	0	1	1	1	1	0	0	98	4	1	3	3	1	3
Severe NVP	Female	>10	Bachelor	No	Independent	North	Medium	1	1	1	0	1	0	0	1	1	0	0	0	1	1	1	0	0	96	5	4	5	3	3	3
Severe NVP	Female	>10	Bachelor	No	Independent	Central	High	1	1	1	1	0	1	0	0	0	1	0	0	1	1	1	0	0	97	5	2	2	3	1	1
Severe NVP	Female	2-10	Bachelor	No	Independent	Central	Medium	1	1	1	1	0	0	1	1	1	0	1	0	1	1	1	0	0	82	4	5	4	5	1	4
Severe NVP	Male	>10	MSc	Yes	Chain	Central	Low	1	0	1	1	1	0	0	0	0	0	1	0	1	1	1	1	0	93	2	3	3	1	5	3
Severe NVP	Female	>10	Bachelor	No	Independent	North	Low	1	1	1	1	1	1	0	0	0	0	1	0	1	1	1	0	0	117	3	2	3	3	4	4
Severe NVP	Female	2-10	Bachelor	No	Independent	Central	Medium	1	1	1	1	1	0	0	0	0	1	0	0	1	1	1	0	0	97	2	5	5	5	5	2
Severe NVP	Female	>10	Bachelor	Yes	Independent	Central	High	1	1	0	1	0	0	1	0	0	0	1	0	1	1	1	1	0	79	5	4	5	1	2	3
Severe NVP	Female	<2	Bachelor	Yes	Chain	North	Medium	1	0	1	1	1	0	1	0	0	1	1	0	1	1	1	0	0	76	5	5	3	1	4	3
Severe NVP	Female	>10	Bachelor	No	Independent	North	Medium	1	0	1	0	0	1	0	0	0	1	1	0	1	1	1	1	0	85	4	2	3	1	5	1
Severe NVP	Female	2-10	Bachelor	No	Independent	Central	Medium	0	1	0	1	0	1	0	0	0	0	1	0	1	1	1	0	0	96	4	4	3	3	1	3
Severe NVP	Male	>10	Bachelor	No	Independent	South	Medium	0	1	1	1	0	0	0	0	1	0	0	1	1	1	1	1	0	118	4	5	4	3	3	3
Severe NVP	Male	2-10	Bachelor	No	Independent	Central	Medium	1	1	0	0	0	0	1	1	0	1	1	0	1	1	1	0	0	68	3	4	5	3	5	5
Severe NVP	Female	2-10	Bachelor	No	Chain	Central	High	1	0	0	1	0	0	0	1	0	0	0	0	1	1	1	1	0	88	5	4	2	2	3	3
Severe NVP	Female	<2	Bachelor	No	Independent	Central	Low	1	1	1	1	0	0	1	0	1	1	1	0	1	1	1	1	0	97	4	2	5	1	4	5
Severe NVP	Male	>10	Bachelor	No	Independent	South	Low	1	1	1	1	0	0	1	0	0	0	1	0	0	1	0	0	0	58	5	1	1	4	2	2
Severe NVP	Male	>10	MSc	No	Independent	Central	High	0	1	0	0	0	0	1	0	0	1	1	0	1	1	1	0	1	78	2	4	5	1	2	1
Severe NVP	Female	2-10	Bachelor	Yes	Chain	Central	Medium	0	1	1	0	0	0	0	0	0	0	1	0	1	0	1	0	0	81	4	3	1	3	4	1
Severe NVP	Female	<2	Bachelor	No	Independent	Central	Low	1	1	1	0	0	1	0	0	0	0	1	1	1	1	1	1	0	79	2	5	1	3	3	2
Severe NVP	Female	>10	Bachelor	Yes	Independent	Central	Low	1	0	0	0	0	0	0	0	1	0	0	0	1	1	1	0	0	98	1	4	5	3	4	4
Severe NVP	Female	<2	Bachelor	No	Independent	South	Low	1	1	0	1	0	0	1	0	0	1	0	0	1	1	1	0	1	91	3	1	5	3	5	3
Severe NVP	Female	2-10	Bachelor	No	Chain	North	Medium	1	1	1	1	0	0	0	1	0	1	1	0	0	1	1	0	0	83	1	1	1	3	5	4
Severe NVP	Female	2-10	Bachelor	Yes	Chain	Central	High	1	1	0	1	0	0	0	0	0	1	0	0	1	1	1	0	0	103	4	2	2	3	5	5
Severe NVP	Male	>10	Bachelor	No	Independent	Central	Low	1	1	0	0	0	0	1	0	0	0	0	1	1	1	1	0	0	129	5	3	5	4	3	2
Severe NVP	Female	2-10	Bachelor	Yes	Independent	North	High	0	1	1	1	0	1	1	0	0	0	0	0	1	1	1	1	0	127	1	2	3	3	1	3
Severe NVP	Female	<2	Bachelor	No	Independent	Central	Low	0	0	0	0	0	0	0	0	0	0	0	1	1	1	1	0	0	56	4	2	1	4	3	4
Severe NVP	Female	2-10	Bachelor	No	Independent	North	Medium	1	1	1	1	0	0	0	0	0	1	1	0	0	0	0	1	0	106	5	2	4	3	1	5
Severe NVP	Female	>10	Bachelor	No	Chain	Central	Medium	0	1	1	0	1	0	1	1	0	0	1	0	1	1	1	0	0	91	2	2	3	4	4	1
Severe NVP	Male	>10	PharmD	No	Chain	Central	Medium	0	0	1	1	1	0	1	1	0	1	0	0	1	1	1	0	0	98	5	1	5	1	5	5
Severe NVP	Male	<2	Bachelor	No	Independent	North	Medium	0	1	0	1	0	0	1	1	1	1	1	0	1	1	1	0	0	87	1	5	1	1	5	4
Severe NVP	Male	>10	Bachelor	No	Independent	Central	Medium	1	0	0	1	1	0	0	0	0	0	1	0	1	1	1	0	0	97	3	4	1	3	2	5
Severe NVP	Female	2-10	Bachelor	Yes	Independent	North	Low	1	1	1	0	0	1	1	0	1	1	0	0	1	1	1	1	0	98	2	4	1	3	4	2
Severe NVP	Female	2-10	MSc	No	Independent	Central	Medium	1	1	1	1	0	0	0	0	0	0	0	0	1	1	1	1	0	83	4	5	4	2	5	2
Severe NVP	Female	<2	Bachelor	No	Independent	Central	Low	1	1	0	0	1	0	0	1	1	0	1	0	1	1	1	0	0	77	4	5	3	3	3	1
Severe NVP	Female	2-10	Bachelor	Yes	Independent	Central	Medium	0	0	0	1	0	0	0	0	0	0	1	1	1	1	1	0	0	86	2	4	2	3	3	1
Severe NVP	Female	>10	Bachelor	No	Independent	Central	Low	1	1	1	0	0	0	0	0	0	1	1	0	1	1	1	0	0	99	4	3	2	3	3	2
Severe NVP	Female	2-10	Bachelor	No	Chain	North	Low	1	1	0	0	0	0	0	0	0	0	1	0	1	1	1	1	0	106	4	1	4	2	1	2
Severe NVP	Male	<2	Bachelor	Yes	Independent	South	Medium	1	1	1	1	0	0	0	0	1	1	0	0	1	1	1	1	0	112	2	5	4	4	2	3
Severe NVP	Male	<2	PharmD	No	Independent	Central	Medium	1	0	1	1	0	0	0	0	0	1	0	0	1	1	1	1	0	85	4	1	3	3	5	4
Severe NVP	Male	>10	Bachelor	No	Chain	North	Low	1	0	1	1	0	0	1	1	0	1	1	0	1	1	1	0	0	100	5	5	1	2	1	1
Severe NVP	Female	<2	Bachelor	No	Independent	Central	Medium	1	1	0	1	1	0	1	0	1	0	0	1	0	1	1	0	0	114	4	1	3	1	4	2
Severe NVP	Female	2-10	Bachelor	No	Chain	South	Medium	1	1	1	0	0	1	0	1	0	1	0	1	1	1	1	0	0	118	4	1	2	3	3	2
Severe NVP	Male	<2	MSc	No	Chain	Central	Low	1	0	1	0	1	0	1	0	1	1	0	0	1	1	1	0	1	93	4	2	5	2	4	3
Severe NVP	Female	2-10	Bachelor	No	Chain	Central	Low	1	1	1	0	0	1	1	0	0	0	1	1	1	1	1	0	0	90	5	4	4	5	4	1
Severe NVP	Male	2-10	Bachelor	No	Independent	South	Low	1	0	0	1	1	0	0	1	1	0	1	0	1	1	1	0	0	98	5	5	5	3	3	1
Severe NVP	Male	>10	Bachelor	No	Independent	Central	Medium	1	1	1	1	1	1	1	1	1	0	0	0	1	1	1	0	0	72	4	1	2	3	5	2
Severe NVP	Female	>10	Bachelor	Yes	Chain	Central	Low	1	0	1	1	0	1	1	1	0	0	1	0	1	1	1	1	0	91	5	5	2	1	1	4
Severe NVP	Female	2-10	Bachelor	No	Independent	South	Low	1	1	0	0	0	0	0	1	0	1	0	0	1	1	1	1	0	109	1	4	1	3	4	3
Severe NVP	Male	2-10	Bachelor	No	Independent	North	Medium	0	1	1	1	1	0	0	0	0	0	1	0	1	1	1	0	0	107	4	2	3	5	5	3
Severe NVP	Male	>10	Bachelor	No	Independent	North	High	1	1	0	1	0	0	0	0	0	1	0	0	1	1	1	0	0	89	1	5	3	1	3	3
Severe NVP	Male	<2	Bachelor	No	Chain	Central	Medium	1	1	0	0	0	0	1	0	0	0	1	0	1	1	1	0	1	99	3	1	4	4	1	1
Severe NVP	Female	2-10	Bachelor	No	Chain	Central	Medium	1	1	0	0	0	0	0	0	0	0	1	0	1	1	1	1	0	78	1	1	4	1	5	4
Severe NVP	Male	>10	Bachelor	No	Chain	Central	High	1	1	0	0	1	0	1	1	0	1	0	1	1	1	0	1	0	109	2	5	2	3	2	5
Severe NVP	Male	>10	PharmD	No	Chain	Central	Medium	0	1	0	1	0	1	0	1	0	0	1	0	1	1	1	1	1	93	5	4	4	5	5	2
Severe NVP	Female	<2	Bachelor	Yes	Independent	Central	Low	0	1	0	0	0	0	1	0	0	0	1	0	1	1	1	1	0	89	1	2	1	2	1	2
Severe NVP	Female	<2	Bachelor	No	Independent	Central	Medium	0	1	0	1	1	1	0	0	0	0	1	0	1	1	1	0	0	87	3	1	1	3	4	4
Severe NVP	Male	<2	Bachelor	No	Independent	North	Low	1	1	1	1	0	1	1	0	0	1	0	0	1	1	0	0	0	93	5	4	5	3	1	5
Severe NVP	Female	>10	PhD	No	Independent	North	Medium	1	1	1	0	0	0	1	0	0	1	0	0	1	1	1	0	0	86	1	5	5	3	4	4
Severe NVP	Female	2-10	MSc	Yes	Chain	Central	Low	1	1	1	1	0	0	1	1	0	0	1	0	0	1	1	0	0	108	4	4	4	2	2	3
Severe NVP	Female	2-10	Bachelor	No	Chain	North	Medium	1	1	1	1	0	0	0	0	0	1	1	0	1	1	1	1	0	87	2	5	2	4	1	3
Severe NVP	Female	>10	Bachelor	No	Independent	North	Medium	1	1	0	0	0	1	1	0	0	0	0	0	1	1	1	0	0	126	2	4	1	2	1	2
Severe NVP	Female	>10	MSc	No	Independent	Central	Low	1	1	1	0	0	1	1	0	1	0	0	0	1	1	1	0	1	124	3	3	2	3	2	3
Severe NVP	Female	>10	Bachelor	No	Independent	Central	Medium	1	1	0	1	0	0	1	0	1	0	0	0	1	1	1	0	1	77	2	2	2	3	1	4
Severe NVP	Male	>10	Bachelor	Yes	Independent	Central	Medium	1	0	0	0	0	0	0	0	1	0	1	0	1	1	1	1	1	96	4	4	5	1	1	2
Severe NVP	Female	2-10	PharmD	No	Independent	Central	High	1	0	1	1	0	0	0	1	1	1	1	0	0	1	1	0	0	81	2	1	1	3	1	5
Severe NVP	Male	2-10	Bachelor	Yes	Independent	South	Low	1	1	0	0	0	0	0	1	0	0	1	0	1	1	1	0	0	88	4	1	2	2	5	3
Severe NVP	Female	>10	Bachelor	Yes	Independent	South	Low	1	0	1	1	0	0	0	1	0	1	1	0	0	1	1	0	0	135	5	4	3	2	3	2
Severe NVP	Male	2-10	Bachelor	No	Chain	South	Medium	0	0	1	0	1	0	1	0	0	1	1	1	1	1	1	0	0	88	1	3	3	1	5	1
Severe NVP	Female	2-10	PharmD	No	Chain	Central	Medium	1	1	1	1	0	0	1	0	1	0	0	0	1	1	1	0	1	102	1	5	5	2	2	4
Severe NVP	Male	2-10	Bachelor	No	Independent	Central	Medium	1	1	1	1	0	0	0	0	0	1	1	0	1	1	1	1	0	105	5	1	2	3	4	3
Severe NVP	Male	2-10	Bachelor	No	Independent	North	Low	1	1	0	0	1	0	0	1	0	0	0	0	0	1	0	0	1	74	3	1	3	3	5	1
Severe NVP	Female	>10	Bachelor	No	Chain	North	High	1	1	0	0	0	0	0	0	0	0	1	0	1	1	1	1	0	77	4	3	5	3	4	4
Severe NVP	Female	2-10	Bachelor	No	Independent	North	Medium	1	1	1	0	0	0	1	1	0	0	1	0	1	1	1	0	1	70	2	5	4	5	4	4
Severe NVP	Male	>10	Bachelor	Yes	Independent	Central	Low	1	0	0	1	0	1	1	1	0	1	1	0	1	1	1	0	1	77	5	3	5	2	5	1
Severe NVP	Male	>10	Bachelor	No	Chain	Central	Low	0	1	1	1	0	0	0	0	0	0	1	0	1	1	0	1	0	37	2	2	3	1	1	2
Severe NVP	Male	2-10	Bachelor	No	Chain	South	Low	1	1	1	1	1	1	1	1	0	1	0	0	1	1	1	0	0	105	3	4	1	2	1	4
Severe NVP	Male	2-10	Bachelor	No	Independent	Central	Low	1	1	0	0	0	1	1	0	1	0	0	1	0	1	1	0	0	136	2	5	4	4	3	5
Severe NVP	Female	>10	Bachelor	No	Chain	Central	Low	1	1	1	0	0	0	0	0	1	0	0	1	1	1	1	1	0	97	2	1	2	5	3	5
Severe NVP	Female	2-10	Bachelor	No	Independent	Central	Low	1	0	1	0	1	1	0	0	0	0	1	0	1	1	1	0	0	66	1	4	4	4	5	2
Severe NVP	Female	2-10	Bachelor	No	Independent	Central	Low	0	0	0	0	0	0	0	0	0	0	0	0	1	1	1	1	0	82	5	5	1	3	1	5
Severe NVP	Female	2-10	Bachelor	Yes	Chain	North	Medium	1	1	0	1	0	1	1	1	0	0	0	0	1	0	0	0	1	85	4	2	4	2	2	5
Severe NVP	Female	>10	Bachelor	No	Independent	Central	High	1	1	0	1	0	0	0	0	0	0	1	1	1	1	1	0	0	74	1	4	4	3	4	1
Severe NVP	Female	2-10	PharmD	Yes	Independent	North	Low	0	1	1	1	0	0	0	0	1	1	0	0	1	1	1	0	0	112	4	5	5	5	3	3
Severe NVP	Female	2-10	Bachelor	No	Chain	Central	High	1	1	0	1	1	1	0	1	1	1	0	0	1	1	1	1	0	111	4	1	5	2	5	5
Severe NVP	Female	2-10	Bachelor	No	Chain	Central	High	0	1	0	1	0	0	1	0	0	1	0	0	1	1	1	0	0	71	1	5	4	2	5	3
Severe NVP	Female	2-10	Bachelor	No	Independent	Central	Low	0	1	0	1	1	1	0	0	0	1	1	1	0	1	1	1	0	109	2	3	5	3	2	3
Severe NVP	Female	>10	Bachelor	No	Independent	Central	Low	1	0	0	0	0	0	0	1	0	1	0	0	0	1	1	1	0	125	5	2	1	1	2	2
Severe NVP	Female	2-10	MSc	No	Independent	Central	Low	1	1	1	0	0	0	1	0	1	1	0	0	1	1	1	0	0	133	1	5	5	2	1	1
Severe NVP	Female	<2	Bachelor	No	Independent	Central	Low	0	0	0	1	1	1	0	1	1	1	1	0	1	1	1	0	0	152	4	3	2	5	1	1
Severe NVP	Female	2-10	MSc	No	Chain	North	Medium	1	0	0	1	1	0	0	1	0	1	1	0	0	1	1	0	0	76	5	1	5	4	1	5
Severe NVP	Female	2-10	Bachelor	No	Chain	South	Medium	1	1	1	0	0	1	0	0	0	0	1	0	1	1	1	0	0	151	5	2	1	2	2	5
Severe NVP	Female	>10	Bachelor	No	Independent	North	Low	1	0	0	1	0	1	0	0	0	0	1	0	1	1	0	0	0	87	4	2	3	2	1	2
Severe NVP	Female	>10	Bachelor	No	Chain	Central	High	1	1	0	0	0	1	0	0	0	0	0	0	0	1	1	0	0	83	4	2	1	1	5	1
Severe NVP	Female	2-10	MSc	No	Chain	Central	High	1	1	0	1	0	0	1	1	0	1	1	0	1	1	1	1	0	101	1	2	3	1	1	1
Severe NVP	Male	2-10	Bachelor	No	Chain	Central	Low	1	1	0	1	0	1	0	0	0	0	0	1	1	1	1	1	1	83	4	5	4	2	4	1
Severe NVP	Male	2-10	Bachelor	No	Independent	Central	Medium	1	1	0	0	0	0	0	0	0	0	1	0	1	1	1	1	0	102	5	3	3	1	4	3
